# Supplementary material for: The m6A Methyltransferase METTL3-Mediated N6-Methyladenosine Modification of DEK mRNA to Promote Gastric Cancer Cell Growth and Metastasis
Source: Int J Mol Sci. 2022 Jun 9;23(12):6451. doi: 10.3390/ijms23126451 (PMC9223399; doi:10.3390/ijms23126451)
Supplement: Supplementary file 1 [file ijms-23-06451-s001.zip]

Archive with 1 entries (1 files):
- ijms-1740068-supplementary.pdf
